# Supplementary material for: Low Adherence to Mediterranean Diet Is Associated with Probable Sarcopenia in Community-Dwelling Older Adults: Results from the Longevity Check-Up (Lookup) 7+ Project
Source: Nutrients. 2023 Feb 18;15(4):1026. doi: 10.3390/nu15041026 (PMC9959184; doi:10.3390/nu15041026)
Supplement: Supplementary file 1 [file nutrients-15-01026-s001.zip]

Archive with 1 entries (1 files):
- nutrients-2222593-supplementary.pdf
